# Supplementary material for: Pickering Emulsions Enhance Oral Bioavailability of Curcumin Nanocrystals: The Effect of Oil Types
Source: Pharmaceutics. 2023 Apr 26;15(5):1341. doi: 10.3390/pharmaceutics15051341 (PMC10221895; doi:10.3390/pharmaceutics15051341)
Supplement: Supplementary file 1 [file pharmaceutics-15-01341-s001.zip]

Archive with 1 entries (1 files):
- pharmaceutics-2316422-supplementary.pdf
